# Supplementary material for: SARS-CoV-2 Evolution and Patient Immunological History Shape the Breadth and Potency of Antibody-Mediated Immunity
Source: J Infect Dis. 2022 Aug 3;227(1):40–9. doi: 10.1093/infdis/jiac332 (PMC9384671; doi:10.1093/infdis/jiac332)
Supplement: jiac332_Supplementary_Data [file jiac332_supplementary_data.zip]

Archive with 7 entries (7 files):
- New_Supplementary_Data_File.xlsx
- NewSupplementaryFigure2.png
- NewSupplementaryFigure3.png
- NewSupplementaryFigure4.png
- NewSupplementaryFigure5.png
- NewSupplementaryFigure6.png
- SupplementaryFigure1.png
