# Supplementary material for: SARS-CoV-2 Evolution and Patient Immunological History Shape the Breadth and Potency of Antibody-Mediated Immunity
Source: J Infect Dis. 2022 Aug 3;227(1):40–9. doi: 10.1093/infdis/jiac332 (PMC9384671; doi:10.1093/infdis/jiac332)
Supplement: jiac332_Supplementary_Data [file jiac332_supplementary_data.zip › New_Supplementary_Data_File.xlsx]

## Sheet: Paper_Metadata-2
SampleID	Age	Care Type	Sex	Serum Sample Date	Earliest Positive PCR Date	Number of Vaccine Doses	First Vaccine Date	First Vaccine Type	Second Vaccine Date	Second Vaccine Type	Group	ELISA Positivity	S1.adj.OD	RBD.adj.OD	SARS-CoV-2 Spike	SARS-CoV-2 Nucleocapsid	Wuhan (%)	Alpha (%)	Delta (%)	Omicron (%)	Wuhan Titre	Alpha Titre	Delta Titre	Omicron Titre
RG25529	48	Primary	Female	2021-01-25	2020-05-07	1	2020-12-15	Pfizer-BioNTech	NA	Pfizer-BioNTech	I_Wv	1	28.4757	14.3225	918014	23220.4	99.8235	99.8545	99.6992	99.613	32020.1	27477.2	7939.05	380.728
RG25492	92	Secondary	Male	2021-01-27	2020-05-18	1	2020-12-18	Pfizer-BioNTech	NA	AstraZeneca	I_Wv	1	28.652	13.7122	208467	18248.7	99.9536	99.9483	99.8652	82.1419	3170.15	2816.44	850.134	118.663
RG27126	59	Secondary	Male	2021-02-23	2020-04-06	1	2021-01-21	Pfizer-BioNTech	NA	Pfizer-BioNTech	I_Wv	1	28.6007	14.6932	839542	16078.6	97.9077	99.9562	99.8944	99.9153	8804.35	20528.5	4574.85	1275.92
RG27406	59	Primary	Female	2021-02-23	2020-05-09	1	2021-01-07	Pfizer-BioNTech	NA	Pfizer-BioNTech	I_Wv	1	28.2527	14.7166	286318	13567	99.7068	99.2874	99.9628	85.7733	3366.83	1180.02	642.96	180.258
RG28021	68	Primary	Female	2021-03-02	2020-03-26	1	2021-02-03	Pfizer-BioNTech	NA	Pfizer-BioNTech	I_Wv	1	28.8651	14.711	474917	62575.1	98.4592	99.9411	99.9157	99.1136	8629.43	7350.11	2006.49	347.47
RG28057	68	Secondary	Female	2021-03-03	2020-09-30	1	2021-01-03	Pfizer-BioNTech	NA	Pfizer-BioNTech	I_Wv	1	28.4973	15.2538	791558	73839.7	98.5343	99.9849	99.8962	99.5938	12428.4	11306.4	2672.68	793.248
RG28111	71	Secondary	Male	2021-03-09	2020-09-20	1	2021-02-06	Pfizer-BioNTech	NA	Pfizer-BioNTech	I_Wv	1	27.1439	14.5065	345536	3942.01	99.6714	99.9819	99.9954	26.0147	6027.22	3692.07	1055.6	50
RG28971	78	Primary	Female	2021-03-16	2020-04-05	1	2021-02-02	AstraZeneca	NA	NA	I_Wv	1	27.3372	14.1776	401105	21449.3	99.976	98.5274	99.9951	95.5725	3502.91	3103.63	1240.78	351.237
RG29404	73	Secondary	Female	2021-03-23	2020-04-23	1	2020-12-18	Pfizer-BioNTech	NA	NA	I_Wv	1	28.8777	14.1649	134162	2549.99	99.4245	99.9849	98.4715	0	2894.77	2638.36	266.995	50
RG29231	54	Primary	Male	2021-03-23	2020-09-04	1	2021-02-21	AstraZeneca	NA	AstraZeneca	I_Wv	1	28.4649	14.4408	529186	71671.2	99.4716	95.0165	98.283	98.8432	6930.56	4265.9	2208.32	2018.68
RG30301	44	Primary	Female	2021-04-06	2020-05-02	2	2020-12-19	Pfizer-BioNTech	2021-02-20	Pfizer-BioNTech	I_Wv	1	29.6826	14.7401	319950	1071.33	99.5331	99.7322	99.6308	44.2209	4201.56	3701.23	1867.82	50
RG30448	61	Primary	Female	2021-04-06	2020-09-23	1	2021-03-20	AstraZeneca	NA	AstraZeneca	I_Wv	1	29.7005	14.7246	347251	20282.1	95.0562	99.5737	99.6089	97.877	3038.05	2428.14	1059.41	279.391
RG30294	73	Secondary	Male	2021-04-07	2020-04-08	1	2021-02-12	AstraZeneca	NA	AstraZeneca	I_Wv	1	29.3291	14.369	886686	79144.4	97.7677	99.9705	99.4065	99.6786	10455.8	11717.5	4888.83	1022.48
RG31198	88	Secondary	Male	2021-04-17	2020-04-26	2	2021-01-26	AstraZeneca	2021-03-23	AstraZeneca	I_Wv	1	10.9628	19.6463	896831	16604.2	99.7087	99.6919	99.3281	99.5541	10189	25543.1	8149.64	1116.16
RG31571	50	Secondary	Female	2021-04-21	2020-05-13	1	2021-03-06	AstraZeneca	NA	AstraZeneca	I_Wv	1	29.6268	14.8912	282292	27827.1	98.9524	92.5994	99.4618	72.6623	1789.14	967.695	748.167	160.238
RG31685	33	Primary	Female	2021-04-27	2020-04-29	1	2021-02-22	AstraZeneca	NA	AstraZeneca	I_Wv	1	28.661	15.4344	866641	17388.3	97.6104	98.3764	99.981	97.7711	24460.8	9808.96	7677.31	3285.87
RG31700	73	Secondary	Male	2021-04-28	2020-04-10	1	2021-02-03	Pfizer-BioNTech	NA	Pfizer-BioNTech	I_Wv	1	30.08	15.4312	1.06312e+06	37015.1	98.8869	95.6095	99.6927	99.5608	34681.2	34246.1	15948.5	3441.83
RG32371	67	Secondary	Female	2021-05-05	2020-05-11	1	2021-02-08	Pfizer-BioNTech	NA	Pfizer-BioNTech	I_Wv	1	28.3777	14.2972	554603	32796.4	99.7735	98.8884	99.7346	94.9295	6427.31	3114.07	1009.23	131.125
RG32294	88	Secondary	Female	2021-05-06	2020-05-07	2	2021-01-05	Pfizer-BioNTech	2021-02-17	Pfizer-BioNTech	I_Wv	1	29.9442	14.2343	373609	9592.13	99.967	99.9638	99.9384	83.1906	2078.54	2200.28	916.105	112.95
RG32636	39	Secondary	Female	2021-05-18	2020-09-27	2	2021-01-28	Pfizer-BioNTech	2021-03-25	Pfizer-BioNTech	I_Wv	1	32.4891	14.5622	120659	2188.32	99.5543	99.198	99.1368	44.7086	936.387	573.117	324.519	50
RG32674	68	Secondary	Male	2021-05-18	2020-04-03	2	2021-01-29	AstraZeneca	2021-04-14	AstraZeneca	I_Wv	1	27.9964	14.0087	152078	25301.3	98.5018	99.9653	99.3091	32.9018	1800.99	1590.18	356.907	50
RG33012	82	Secondary	Male	2021-05-18	2020-05-22	2	2020-12-30	Pfizer-BioNTech	2021-02-25	Pfizer-BioNTech	I_Wv	1	29.5216	14.3343	465239	77231.6	99.344	97.4959	99.5456	96.8652	8321.63	5380.5	2332.16	568.692
RG33311	59	Secondary	Male	2021-05-25	2020-04-29	1	2021-02-04	AstraZeneca	NA	NA	I_Wv	1	34.7059	14.4605	229862	9935.28	99.9495	99.3069	99.9308	72.4385	1793.22	864.468	753.773	356.922
RG33865	57	Primary	Male	2021-06-01	2020-05-06	1	2021-03-08	AstraZeneca	NA	AstraZeneca	I_Wv	1	30.0665	14.9062	195802	5461.14	99.976	98.9186	99.5794	85.5278	3086.65	2290.61	765.042	107.746
RG34141	56	Primary	Female	2021-06-08	2020-05-09	2	2021-01-12	Pfizer-BioNTech	2021-02-17	Pfizer-BioNTech	I_Wv	1	33.214	14.9869	630516	5109.55	99.6822	93.9255	99.9896	95.4104	8580.89	3099.37	3603.48	389.76
RG34573	51	Primary	Male	2021-06-08	2020-03-31	1	2021-03-17	AstraZeneca	NA	AstraZeneca	I_Wv	1	29.3642	13.7131	248846	9775.96	99.9796	99.0863	98.4024	99.5117	3204.14	1578.71	1602.67	592.115
RG34190	61	Primary	Male	2021-06-08	2020-04-07	1	2021-03-05	AstraZeneca	NA	AstraZeneca	I_Wv	1	28.955	15.0113	918930	107458	99.8264	96.2423	99.9657	97.7247	9573.86	7882.22	4428.91	1228.75
RG34276	54	Secondary	Male	2021-06-09	2020-09-18	1	2021-03-18	AstraZeneca	NA	AstraZeneca	I_Wv	1	28.027	14.5529	837574	161136	99.9814	99.1014	99.9963	94.3754	3604.88	2996.3	1347.09	204.128
RG34771	59	Primary	Female	2021-06-14	2020-05-19	2	2020-12-17	Pfizer-BioNTech	2021-01-07	Pfizer-BioNTech	I_Wv	1	29.0306	14.5013	345325	24118.7	99.9736	85.291	99.6802	32.6455	2078.84	1070.22	998.234	50
RG35083	46	Primary	Female	2021-06-15	2020-09-15	2	2020-12-21	Pfizer-BioNTech	2021-03-10	Pfizer-BioNTech	I_Wv	1	14.5012	15.8192	167126	10558.6	99.9465	99.1874	99.7172	84.0024	1410.27	3987.34	772.683	127.302
RG34740	37	Primary	Male	2021-06-15	2020-08-30	1	2021-05-18	Pfizer-BioNTech	NA	Pfizer-BioNTech	I_Wv	1	28.9137	14.0875	410872	4925.02	98.4874	99.9532	99.4238	99.2925	2906.88	1435.03	944.413	355.906
RG34811	93	Secondary	Female	2021-06-15	2020-05-02	2	2020-12-21	Pfizer-BioNTech	2021-02-23	Pfizer-BioNTech	I_Wv	1	29.4002	14.2015	687417	12266	99.7195	99.9698	99.73	98.0274	3945.9	15170.1	3390.84	1711.49
RG35403	21	Primary	Female	2021-06-21	2020-05-12	1	2021-04-17	Pfizer-BioNTech	NA	Pfizer-BioNTech	I_Wv	1	48.4092	17.5046	386882	2075.88	99.666	99.4865	99.9389	31.2648	6035.66	2993.48	2231.95	50
RG35205	86	Secondary	Female	2021-06-22	2020-04-28	2	2021-01-15	AstraZeneca	2021-02-26	AstraZeneca	I_Wv	1	20.0157	6.72756	5496.18	65.5473	15.654	23.0928	15.0761	7.97121	NA	NA	NA	NA
RG35103	63	Secondary	Male	2021-06-22	2020-04-04	2	2021-02-09	AstraZeneca	2021-04-13	AstraZeneca	I_Wv	1	14.0445	15.4022	674727	13470.3	99.8757	99.9698	99.846	99.6987	3949.89	3786.97	1422.26	429.129
RG35291	74	Secondary	Male	2021-06-22	2020-04-25	2	2021-02-03	Pfizer-BioNTech	2021-04-27	Pfizer-BioNTech	I_Wv	1	31.4159	14.9785	691156	5159.74	99.9291	99.8293	99.9222	96.4193	8666.39	5433.49	2035.96	425.044
RG35963	74	Primary	Male	2021-06-29	2020-03-31	2	2021-02-01	Pfizer-BioNTech	2021-04-19	Pfizer-BioNTech	I_Wv	1	29.8255	15.5658	874435	5112.09	99.7597	91.8865	99.685	99.199	11693.8	28010	6854.63	1927.03
RG35713	32	Secondary	Female	2021-06-29	2020-09-14	1	2021-06-06	Moderna	NA	Moderna	I_Wv	1	30.0746	14.7387	871057	1472.87	99.618	98.5644	99.9097	99.3328	31472.6	11797.2	6979.25	8583.21
RG35634	21	Primary	Male	2021-06-29	2020-09-22	2	2021-03-25	AstraZeneca	2021-05-31	AstraZeneca	I_Wv	1	29.7033	14.8712	91486.7	15084.3	98.4249	92.7701	96.592	33.7021	905.863	2260.36	369.237	50
RG35991	58	Primary	Male	2021-06-29	2020-04-27	1	2021-03-30	AstraZeneca	NA	AstraZeneca	I_Wv	1	27.2122	14.187	32787	3900.57	99.737	98.4173	96.5495	22.0871	431.644	206.171	150.044	50
RG36054	60	Secondary	Female	2021-06-30	2020-06-03	2	2021-02-23	AstraZeneca	2021-04-24	AstraZeneca	I_Wv	1	30.1969	15.1609	574104	10804.8	99.9165	96.8872	99.9931	99.5299	7252.92	15695.9	3072.25	912.575
RG36303	26	Secondary	Female	2021-07-07	2020-04-17	2	2020-12-17	Pfizer-BioNTech	2021-03-26	Pfizer-BioNTech	I_Wv	1	28.0243	13.8459	52573.9	413.503	99.9874	99.1814	99.003	16.6291	1765.02	523.512	301.834	50
RG36492	91	Secondary	Female	2021-07-08	2020-04-15	2	2020-12-22	Pfizer-BioNTech	2021-02-17	Pfizer-BioNTech	I_Wv	1	28.152	14.3118	221823	12682.5	99.8318	99.0772	99.962	88.1326	1494.55	3723.27	842.693	182.884
RG36977	66	Primary	Male	2021-07-12	2020-07-28	2	2020-12-19	Pfizer-BioNTech	2021-03-03	Pfizer-BioNTech	I_Wv	1	27.4227	14.2264	140821	27432.1	99.8156	97.6635	98.5854	60.7943	1118.11	3494.97	365.109	152.469
RG37308	79	Primary	Male	2021-07-27	2020-09-07	2	2021-01-07	Pfizer-BioNTech	2021-03-02	Pfizer-BioNTech	I_Wv	1	29.0737	14.467	374440	28516.9	99.9748	99.3279	99.7941	77.7799	3402.53	7538.13	665.542	4695.43
RG37568	60	Primary	Male	2021-07-27	2020-04-13	2	2021-03-16	AstraZeneca	2021-06-03	AstraZeneca	I_Wv	1	27.7302	14.0434	144220	6367.13	99.5188	99.8988	99.7251	68.8731	1170.74	3907.18	609.159	59.3807
RG38551	43	Primary	Female	2021-08-11	2020-09-11	2	2021-04-06	AstraZeneca	2021-06-18	AstraZeneca	I_Wv	1	35.7897	14.9503	58051	12158.3	97.9329	96.1034	94.0792	33.3322	463.532	891.821	119.405	50
RG38388	27	Primary	Male	2021-08-11	2020-09-18	1	2021-05-29	Pfizer-BioNTech	NA	NA	I_Wv	1	35.5634	15.2067	290185	10260.3	98.3925	99.5907	99.8242	74.1884	1681.55	908.784	552.289	158.893
RG38169	58	Primary	Female	2021-08-11	2020-05-26	2	2020-12-10	Pfizer-BioNTech	2021-02-24	Pfizer-BioNTech	I_Wv	1	34.3154	14.7431	62708.8	3475.96	99.9033	97.0715	98.6211	16.3305	1001.73	3435.52	267.936	50
RG38871	41	Primary	Female	2021-08-19	2020-09-12	2	2021-03-02	AstraZeneca	2021-05-21	AstraZeneca	I_Wv	1	27.8	11.6288	5606.37	3930.63	17.229	14.857	10.2637	6.7337	NA	NA	NA	NA
RG39114	26	Primary	Female	2021-08-23	2020-05-03	2	2020-12-20	Pfizer-BioNTech	2021-02-15	Pfizer-BioNTech	I_Wv	1	35.4537	14.8571	145329	17065.4	99.4864	98.5078	99.8099	18.4363	1035.18	488.195	231.911	50
RG39123	66	Primary	Female	2021-08-24	2020-04-01	2	2021-02-06	AstraZeneca	2021-04-17	AstraZeneca	I_Wv	1	35.336	14.6879	126227	1061.76	93.719	99.5469	94.293	47.6988	542.874	1609.02	134.875	50
RG40018	73	Secondary	Female	2021-08-31	2020-04-10	2	2021-05-05	AstraZeneca	2021-06-30	AstraZeneca	I_Wv	1	36.5246	15.9288	251379	11353.2	99.3893	99.9613	99.5848	98.0004	2266.84	1833.78	537.91	270.543
RG39871	75	Primary	Female	2021-08-31	2020-09-28	2	2021-02-10	AstraZeneca	2021-04-26	AstraZeneca	I_Wv	1	36.0057	14.6154	50276.2	8990.05	99.5801	99.2747	95.3692	29.2147	920.718	980.312	265.539	50
RG40523	32	Secondary	Female	2021-09-06	2020-09-17	2	2021-01-29	Pfizer-BioNTech	2021-03-26	Pfizer-BioNTech	I_Wv	1	32.1394	13.9942	35481.1	13153	87.7042	88.1188	59.657	34.1864	205.368	58.8076	54.8111	50
RG40388	63	Primary	Male	2021-09-06	2020-08-05	2	2021-02-11	AstraZeneca	2021-04-26	AstraZeneca	I_Wv	1	28.3063	12.474	15045.9	10548.2	98.4036	91.4361	81.7305	27.9994	221.087	368.507	679.436	50
RG40236	58	Secondary	Female	2021-09-08	2020-09-30	2	2021-01-03	Pfizer-BioNTech	2021-02-24	Pfizer-BioNTech	I_Wv	1	35.1989	15.8285	48668.9	173749	99.2638	96.7128	94.8671	28.3859	395.323	394.889	938.786	50
RG40616	73	Secondary	Female	2021-09-11	2020-04-06	2	2021-02-08	AstraZeneca	2021-04-12	AstraZeneca	I_Wv	1	36.4366	16.1776	342566	86475.2	99.9411	97.4702	99.6329	78.1188	4339.08	3911.84	1611.97	100.756
RG41077	71	Secondary	Female	2021-09-13	2020-05-20	2	2021-02-03	Pfizer-BioNTech	2021-04-29	Pfizer-BioNTech	I_Wv	1	27.3071	11.597	60962	1338.06	99.4227	91.0106	99.4386	27.5939	1065.32	1034.15	378.078	50
RG41065	26	Secondary	Female	2021-09-13	2020-03-26	2	2020-12-30	Pfizer-BioNTech	2021-03-01	Pfizer-BioNTech	I_Wv	1	26.8033	12.3945	126539	5031.65	99.5032	97.2376	98.5829	27.2691	1014.36	363.033	226.079	50
RG27390	41	Secondary	Female	2021-02-23	2021-02-08	0	NA	NA	NA	NA	I_A	1	32.0545	18.3545	220043	90235.8	98.4607	98.0033	93.5911	30.5441	1052.81	2889.2	314.459	50
RG28081	39	Primary	Female	2021-03-02	2021-02-04	0	NA	Pfizer-BioNTech	NA	Pfizer-BioNTech	I_A	1	29.0216	17.3687	41030.6	177468	85.6219	94.4464	52.9008	50.2389	184.232	348.626	50	50
RG27807	64	Secondary	Male	2021-03-03	2021-02-09	0	NA	AstraZeneca	NA	NA	I_A	1	22.8173	14.4283	12503.2	122685	95.6697	94.3639	29.3239	35.1682	525.045	491.043	50	50
RG28417	52	Primary	Female	2021-03-09	2021-02-15	0	NA	AstraZeneca	NA	AstraZeneca	I_A	1	28.6742	15.8915	30759.5	34746.3	53.7974	86.1911	45.8661	30.8927	50	161.239	50	50
RG28171	51	Secondary	Female	2021-03-10	2021-02-02	0	NA	AstraZeneca	NA	AstraZeneca	I_A	1	31.7911	17.9049	100299	202628	95.5432	91.2166	59.7161	32.3705	500.941	224.218	67.4098	50
RG28720	70	Secondary	Female	2021-03-17	2021-03-03	0	NA	NA	NA	NA	I_A	1	29.5755	17.1076	20130	49281.6	99.4036	98.4428	96.2129	15.2171	7271.1	4820.13	1535	50
RG29203	49	Primary	Male	2021-03-23	2021-02-22	0	NA	Pfizer-BioNTech	NA	Pfizer-BioNTech	I_A	1	35.6879	19.8479	302898	292108	97.5093	91.4806	96.1244	19.7793	1614.55	1910.64	528.317	50
RG29257	32	Secondary	Male	2021-03-23	2021-02-11	0	NA	NA	NA	NA	I_A	1	10.6141	8.40564	2239.04	1735.9	36.5159	28.7084	0	21.5586	NA	NA	NA	NA
RG29711	48	Primary	Female	2021-03-29	2021-02-11	0	NA	Pfizer-BioNTech	NA	Pfizer-BioNTech	I_A	1	23.2009	13.9456	7289.88	15119	53.2776	96.0921	60.4247	32.8709	58.0078	143.629	50	50
RG30434	21	Secondary	Male	2021-04-06	2021-03-22	0	NA	Pfizer-BioNTech	NA	Pfizer-BioNTech	I_A	1	33.5959	17.5659	146203	157781	95.1413	92.3897	75.912	41.2868	6045.33	1498.12	1451.33	50
RG30291	52	Primary	Female	2021-04-06	2021-03-09	0	NA	AstraZeneca	NA	AstraZeneca	I_A	1	30.6754	19.2332	400587	223697	98.5193	96.5857	94.216	44.8432	22872	25467.6	17325.6	50
RG30199	38	Primary	Male	2021-04-06	2021-03-15	0	NA	Moderna	NA	Moderna	I_A	1	39.4481	23.367	93432.6	189135	96.6863	99.1089	89.1558	29.8407	901.876	1390.13	279.981	50
RG30362	82	Secondary	Male	2021-04-07	2021-03-24	0	NA	AstraZeneca	NA	NA	I_A	1	30.1464	16.4708	38844.8	8287.54	98.337	94.0789	87.6215	25.3685	303.644	381.257	111.125	50
RG30656	23	Primary	Male	2021-04-13	2021-02-01	0	NA	Moderna	NA	Moderna	I_A	1	9.30193	8.7761	707.178	8897.25	0	3.66937	0	7.73922	NA	NA	NA	NA
RG30829	55	Secondary	Female	2021-04-14	2021-02-01	0	NA	NA	NA	NA	I_A	1	34.5352	28.6033	274009	324907	99.194	98.5194	99.7091	42.2782	9461.89	12796.1	11058	50
RG31510	45	Primary	Female	2021-04-16	2021-02-19	0	NA	Pfizer-BioNTech	NA	Pfizer-BioNTech	I_A	1	26.2429	14.7214	10049.2	12921.4	62.5459	56.0846	79.623	28.2133	725.654	128.283	678.834	50
RG31489	34	Secondary	Male	2021-04-17	2021-03-21	0	NA	NA	NA	NA	I_A	1	22.2766	14.6658	7893.66	2714.14	33.5068	48.4563	7.98458	21.4478	174.502	74.934	50	50
RG31178	57	Secondary	Male	2021-04-22	2021-03-04	0	NA	NA	NA	NA	I_A	1	10.1179	16.9965	30486	1184.25	84.6086	77.7453	53.022	8.67452	889.561	246.832	70.034	50
RG32094	37	Secondary	Female	2021-04-27	2021-02-12	0	NA	Pfizer-BioNTech	NA	Pfizer-BioNTech	I_A	1	27.232	13.4692	6991.88	32337.6	68.3064	75.9376	49.1134	41.1923	323.952	155.63	50	50
RG32565	30	Primary	Female	2021-05-05	2021-03-31	0	NA	Moderna	NA	Moderna	I_A	1	31.6629	15.5001	22908.7	68084	66.506	94.856	0.698729	28.6491	35232.1	439.289	50	50
RG32317	24	Secondary	Female	2021-05-05	2021-03-18	0	NA	Pfizer-BioNTech	NA	Pfizer-BioNTech	I_A	1	28.9783	14.0276	10572.1	57174.7	59.6056	72.4572	38.7982	25.3871	156.184	116.926	62.2105	50
RG32220	68	Secondary	Female	2021-05-06	2021-02-12	0	NA	NA	NA	NA	I_A	1	33.224	16.2465	58453.6	31458.2	66.2434	74.6955	44.9534	30.451	4823.97	340.502	50	50
RG32136	43	Secondary	Female	2021-05-06	2021-04-18	0	NA	NA	NA	NA	I_A	1	32.9497	14.7401	29865.9	173167	76.2974	93.4863	9.55176	23.5287	241.188	780.459	50	50
RG32208	61	Secondary	Male	2021-05-06	2021-02-12	0	NA	AstraZeneca	NA	AstraZeneca	I_A	1	33.4046	14.3772	93597.8	88356.2	99.1728	99.9535	96.7433	16.9417	1561.28	2040.09	341.485	50
RG32668	27	Primary	Female	2021-05-18	2021-02-03	0	NA	Pfizer-BioNTech	NA	Pfizer-BioNTech	I_A	1	21.576	11.8604	4911.73	3115.02	12.1924	37.6448	0	17.8391	360.496	59.5844	50	50
RG33456	48	Primary	Female	2021-05-27	2021-04-07	0	NA	AstraZeneca	NA	NA	I_A	1	34.8926	15.1201	74965.5	130800	80.8303	88.0633	46.0049	23.1973	211.254	492.633	50	50
RG33389	53	Primary	Female	2021-05-27	2021-04-01	0	NA	AstraZeneca	NA	NA	I_A	1	36.1463	15.753	50385.5	70605.8	94.1125	94.841	88.303	25.9508	2159.9	760.829	642.047	50
RG34097	22	Primary	Female	2021-06-01	2021-04-04	0	NA	Pfizer-BioNTech	NA	NA	I_A	1	33.2251	15.2133	19358.3	34142	64.5342	90.5161	5.09346	40.7389	1860.08	1009.55	50	50
RG35094	25	Secondary	Female	2021-06-15	2021-02-09	0	NA	Pfizer-BioNTech	NA	NA	I_A	1	15.4978	7.39615	4038.19	7216.28	36.7294	60.7696	0	30.6088	477.289	73.0416	50	50
RG35148	27	Primary	Female	2021-06-21	2021-01-31	0	NA	NA	NA	NA	I_A	1	10.8153	6.51027	4181.83	6997.28	48.1021	53.2808	0	29.3855	601.934	87.1083	50	50
RG35432	20	Secondary	Female	2021-06-21	2021-02-01	0	NA	NA	NA	NA	I_A	1	41.9855	15.5185	40087.3	13978.1	97.8393	97.9313	91.9178	35.8712	560.584	671.263	124.827	50
RG35217	74	Secondary	Female	2021-06-22	2021-02-04	0	NA	NA	NA	NA	I_A	1	27.3383	14.2489	414940	57077	99.618	96.9427	99.8175	94.701	3287.35	2623.52	1124.23	200.955
RG35720	52	Secondary	Male	2021-06-29	2021-02-16	0	NA	NA	NA	NA	I_A	1	34.432	14.9909	32002.4	34672.3	99.6142	97.8173	98.9218	38.4484	1080.78	822.197	638.17	50
RG36489	39	Primary	Female	2021-07-05	2021-03-25	0	NA	NA	NA	NA	I_A	1	34.5394	15.2321	120569	302846	98.8479	98.0798	96.7558	46.3476	689.321	958.382	266.187	50
RG37011	35	Primary	Female	2021-07-13	2021-02-27	0	NA	NA	NA	NA	I_A	1	17.9771	9.24424	181157	62320.7	53.3475	36.7612	21.5076	36.3237	294.408	74.6686	50	50
RG39582	61	Primary	Female	2021-08-24	2021-02-24	0	NA	NA	NA	NA	I_A	1	30.1726	13.7981	173747	36064.3	66.9446	83.6709	17.4958	28.1351	815.109	309.628	50	50
RG39995	35	Secondary	Female	2021-08-30	2021-02-26	0	NA	NA	NA	NA	I_A	1	6.73029	6.9544	268435	229574	19.0578	53.9229	20.8001	28.3259	95.1705	50	50	50
RG39843	39	Secondary	Female	2021-08-30	2021-02-06	0	NA	Pfizer-BioNTech	NA	NA	I_A	1	24.2229	11.1292	179760	18021.7	57.9828	93.3513	0	22.7728	1307.44	201.96	50	50
RG39892	29	Secondary	Male	2021-08-30	2021-04-13	0	NA	NA	NA	NA	I_A	1	28.9589	13.8979	295241	1.44146e+06	67.7709	83.2238	0	26.3839	306.6	124.312	50	50
RG28073	80	Secondary	Male	2021-03-03	2021-02-07	1	2021-02-05	AstraZeneca	NA	AstraZeneca	I_Av	1	32.3507	16.9669	52088.5	135602	93.7656	95.4664	36.9984	2.91759	523.213	1066.01	54.3162	50
RG28857	57	Secondary	Female	2021-03-17	2021-02-22	1	2021-02-04	AstraZeneca	NA	AstraZeneca	I_Av	1	34.0692	18.1707	66594.2	15329.1	99.99	99.9728	99.4832	52.0059	28522.6	29117.7	2375.95	162.121
RG29597	68	Primary	Female	2021-03-23	2021-02-22	1	2021-02-05	Pfizer-BioNTech	NA	Pfizer-BioNTech	I_Av	1	30.6674	17.895	141479	2385.73	99.8414	97.843	96.8984	0	1209.85	570.979	1148.26	50
RG29427	54	Secondary	Male	2021-03-23	2021-03-06	1	2021-02-28	AstraZeneca	NA	AstraZeneca	I_Av	1	32.9319	17.0215	54570.6	58681.5	84.0458	90.6544	18.4247	18.6399	135.114	326.601	50	50
RG29727	60	Primary	Male	2021-03-29	2021-02-14	1	2021-02-05	AstraZeneca	NA	AstraZeneca	I_Av	1	30.6515	16.9453	82497.4	18124.3	96.3582	97.7469	89.418	9.31304	729.483	1501.97	888.216	50
RG29924	63	Secondary	Female	2021-03-30	2021-03-01	1	2021-02-06	AstraZeneca	NA	AstraZeneca	I_Av	1	41.3614	22.7697	322993	666920	99.9151	99.9679	83.3117	32.6968	8035.76	7405.04	165.96	50
RG30211	79	Secondary	Male	2021-04-07	2021-03-17	1	2021-02-10	AstraZeneca	NA	AstraZeneca	I_Av	1	30.3337	18.3603	70128.9	1.32259e+06	95.9814	97.7159	48.2864	34.654	2182.12	3346.26	82.4452	50
RG30642	86	Primary	Male	2021-04-13	2021-03-25	1	2021-01-19	AstraZeneca	NA	AstraZeneca	I_Av	1	33.0726	17.7874	505957	4143.05	99.9882	99.9961	99.9329	92.8668	2861.53	3061.76	1055.57	314.058
RG30620	54	Secondary	Male	2021-04-13	2021-02-22	2	2020-12-31	Pfizer-BioNTech	2021-02-16	Pfizer-BioNTech	I_Av	1	32.6606	17.5664	186873	5454.48	99.9876	99.9953	99.9784	99.6646	3818.53	4246.56	3237.62	3790.1
RG31448	55	Primary	Male	2021-04-16	2021-02-03	1	2021-03-13	AstraZeneca	NA	AstraZeneca	I_Av	1	15.4346	22.5237	521000	341079	99.9876	99.9908	99.9464	47.527	10316.2	9800.57	3083.62	50
RG31424	81	Secondary	Male	2021-04-17	2021-02-20	2	2021-01-28	AstraZeneca	2021-03-25	AstraZeneca	I_Av	1	27.7589	17.8222	166304	116981	99.9363	99.8312	98.0314	52.2801	1243.66	1823.6	255.556	50
RG31749	71	Primary	Female	2021-04-23	2021-02-11	1	2021-02-04	AstraZeneca	NA	NA	I_Av	1	30.0976	16.6266	32441.6	86119.1	90.6334	87.2272	69.9068	19.8786	207.736	219.994	53.4887	50
RG31904	60	Primary	Female	2021-04-28	2021-02-14	1	2021-03-20	AstraZeneca	NA	AstraZeneca	I_Av	1	27.8714	14.3971	78915.5	36654.5	99.9776	99.3821	97.8041	29.287	1539.55	1001.08	225.313	50
RG31620	49	Primary	Male	2021-04-28	2021-03-12	1	2021-03-02	AstraZeneca	NA	AstraZeneca	I_Av	1	35.1807	18.5634	15142.8	9699.47	72.6946	86.8393	23.0022	12.9529	74.5888	254.089	50	50
RG32581	62	Secondary	Female	2021-05-05	2021-02-01	1	2021-03-13	AstraZeneca	NA	AstraZeneca	I_Av	1	29.6169	15.3758	204580	4696.25	97.5401	98.4651	87.7645	51.0599	300.108	505.507	104.064	50
RG32113	31	Secondary	Female	2021-05-05	2021-02-22	2	2021-01-29	AstraZeneca	2021-04-20	AstraZeneca	I_Av	1	26.5809	14.019	24617.1	27225.6	97.3309	94.0237	73.2616	0	908.473	1919.97	171.01	50
RG32492	52	Primary	Female	2021-05-05	2021-04-11	1	2021-04-02	AstraZeneca	NA	AstraZeneca	I_Av	1	28.83	14.65	498607	557249	99.9876	99.9611	99.9558	42.2857	3698.36	5991.82	8104.9	50
RG32150	77	Secondary	Male	2021-05-06	2021-03-11	1	2021-02-13	AstraZeneca	NA	AstraZeneca	I_Av	1	37.4583	16.1006	445225	182982	99.9776	99.7183	98.4446	27.6121	2266.77	1637.21	293.431	50
RG32677	72	Secondary	Female	2021-05-18	2021-03-04	2	2021-02-02	Pfizer-BioNTech	2021-04-23	Pfizer-BioNTech	I_Av	1	28.9335	14.7532	583301	160521	99.987	99.9967	99.9727	95.7332	6235.07	6089.92	1118.45	174.535
RG33003	74	Secondary	Male	2021-05-18	2021-04-13	1	2021-04-12	AstraZeneca	NA	NA	I_Av	1	28.2185	14.6556	358750	20315.8	99.9746	99.7976	99.7288	53.2432	3139.99	2820.61	1829.5	50
RG32713	69	Secondary	Male	2021-05-18	2021-02-18	1	2021-02-11	Pfizer-BioNTech	NA	Pfizer-BioNTech	I_Av	1	29.8687	14.1466	96626	64858.9	98.3487	99.0843	90.9545	49.0957	769.157	1195.42	255.664	50
RG33490	52	Primary	Male	2021-05-27	2021-02-18	1	2021-03-17	AstraZeneca	NA	AstraZeneca	I_Av	1	28.1646	15.1773	71574.8	460866	99.6096	99.4809	93.3915	29.6359	936.59	1082.95	180.322	50
RG33922	65	Primary	Male	2021-06-01	2021-04-12	1	2021-03-11	AstraZeneca	NA	AstraZeneca	I_Av	1	29.0414	15.2974	475914	168939	99.9929	99.9665	99.9603	87.205	3281.4	2099.19	1251.78	113.041
RG33971	83	Secondary	Male	2021-06-01	2021-02-01	2	2021-03-05	AstraZeneca	2021-05-14	AstraZeneca	I_Av	1	28.9604	14.5651	170464	38509	99.9858	99.8923	99.9642	61.1613	1460.9	2899.84	974.958	77.5716
RG34594	57	Primary	Female	2021-06-08	2021-02-06	1	2021-04-08	AstraZeneca	NA	AstraZeneca	I_Av	1	29.9182	14.2981	223818	197496	99.9611	99.9909	99.8885	86.7645	2084.44	3069.79	877.043	114.042
RG34558	50	Primary	Male	2021-06-08	2021-02-04	2	2021-03-04	AstraZeneca	2021-05-19	AstraZeneca	I_Av	1	28.768	14.7809	270669	29212.4	99.1885	99.5503	99.3536	77.2968	13494.9	11060.8	534.824	365.272
RG34154	68	Primary	Female	2021-06-08	2021-04-14	1	2021-05-18	AstraZeneca	NA	AstraZeneca	I_Av	1	28.8543	14.2114	169195	1.07298e+06	99.9941	99.9615	99.9878	0	2409.91	2213.97	2912.23	50
RG34809	40	Primary	Female	2021-06-10	2021-03-04	1	2021-05-26	AstraZeneca	NA	AstraZeneca	I_Av	1	29.6196	13.8665	405977	18055	99.9947	99.9934	99.9903	99.3582	1747.47	2637.69	1072.63	331.291
RG34728	50	Primary	Female	2021-06-14	2021-03-23	2	2021-02-20	AstraZeneca	2021-05-11	AstraZeneca	I_Av	1	29.1133	15.3265	149276	3582.95	99.9801	99.8769	99.9509	56.6928	796.707	970.415	767.665	56.6723
RG35339	45	Primary	Female	2021-06-21	2021-04-07	2	2021-01-23	Pfizer-BioNTech	2021-05-09	Pfizer-BioNTech	I_Av	1	46.8122	14.4678	107976	8465.66	99.9678	99.984	99.9856	62.2874	1787.32	1623.23	485.452	71.7545
RG35805	25	Primary	Female	2021-06-29	2021-04-16	1	2021-03-31	AstraZeneca	NA	AstraZeneca	I_Av	1	28.5036	14.2545	26318.8	5760.27	92.8421	87.0878	73.9762	6.61788	421.134	401.234	108.079	50
RG36071	71	Primary	Female	2021-06-29	2021-04-03	2	2021-02-02	Pfizer-BioNTech	2021-05-05	Pfizer-BioNTech	I_Av	1	29.027	14.9634	875355	1.35258e+06	99.9889	99.9971	99.9875	99.143	7809.99	7653.1	9840.71	293.429
RG35701	50	Primary	Female	2021-06-29	2021-03-05	1	2021-04-14	AstraZeneca	NA	AstraZeneca	I_Av	1	30.6562	17.0184	217737	66377.1	99.9882	99.8618	94.1242	51.6261	6948.7	5124.18	268.793	79.1829
RG35884	54	Primary	Female	2021-06-29	2021-03-06	1	2021-04-06	AstraZeneca	NA	AstraZeneca	I_Av	1	35.2846	15.4251	79922	74226.1	99.9771	99.2894	98.2417	28.6009	1421.19	1282.58	545.503	50
RG36089	40	Primary	Male	2021-06-29	2021-02-04	1	2021-06-12	AstraZeneca	NA	AstraZeneca	I_Av	1	11.2824	7.2585	3671.44	2149.88	28.3314	0	14.9054	12.0713	NA	NA	NA	NA
RG36143	44	Primary	Male	2021-07-05	2021-04-01	1	2021-05-01	Pfizer-BioNTech	NA	Pfizer-BioNTech	I_Av	1	30.1933	14.5759	342026	5964.09	99.9835	99.9808	99.9392	84.8827	2104.13	2448.05	624.161	101.063
RG36345	66	Secondary	Female	2021-07-06	2021-04-21	1	2021-02-09	AstraZeneca	NA	AstraZeneca	I_Av	1	29.3257	13.752	41913.9	10696.9	89.8549	65.961	62.9713	47.5953	346.251	379.489	76.788	50
RG36146	82	Secondary	Female	2021-07-06	2021-02-07	2	2021-02-04	AstraZeneca	2021-04-11	AstraZeneca	I_Av	1	27.3768	14.0828	23992	158.839	75.0277	34.5349	0	0	74.2202	50	50	50
RG36232	49	Primary	Male	2021-07-07	2021-03-12	1	2021-04-30	Pfizer-BioNTech	NA	Pfizer-BioNTech	I_Av	1	30.107	14.9296	915291	9917.77	99.9764	99.9638	99.9372	99.9103	10268.3	11778.5	3167.61	848.391
RG36833	39	Primary	Male	2021-07-12	2021-04-23	1	2021-06-10	Moderna	NA	Moderna	I_Av	1	28.839	14.8438	828097	100014	99.9882	99.9913	99.9662	99.3354	26656.7	22518.4	2037.26	614.241
RG36759	56	Primary	Male	2021-07-13	2021-02-07	2	2021-01-21	Pfizer-BioNTech	2021-03-23	Pfizer-BioNTech	I_Av	1	29.5683	14.3826	220637	4435.34	99.5284	99.9501	99.5186	80.7269	3302.48	3333	2456.29	480.41
RG37028	28	Secondary	Female	2021-07-13	2021-03-06	1	2021-01-16	Pfizer-BioNTech	NA	NA	I_Av	1	27.6214	13.7624	48649.6	1735.92	97.094	90.347	59.4106	16.6884	530.798	538.163	99.9335	50
RG36799	72	Primary	Female	2021-07-13	2021-04-18	2	2021-02-01	Pfizer-BioNTech	2021-05-29	Pfizer-BioNTech	I_Av	1	28.1628	14.627	328334	32200.9	99.9794	99.9954	99.9829	91.0868	2340.54	2813.17	842.947	139.518
RG36761	72	Secondary	Female	2021-07-14	2021-02-23	2	2021-02-08	Pfizer-BioNTech	2021-04-27	Pfizer-BioNTech	I_Av	1	28.6493	13.5644	39702.9	1096.29	96.1195	87.2612	81.5301	34.2546	315.863	203.417	89.2299	50
RG37224	65	Primary	Female	2021-07-26	2021-02-16	1	2021-02-04	Pfizer-BioNTech	NA	NA	I_Av	1	28.5441	14.8799	183038	46963.8	98.9343	99.4192	52.9901	21.9409	1710.05	2630.4	69.021	50
RG37112	28	Primary	Female	2021-07-27	2021-04-14	2	2021-03-02	AstraZeneca	2021-05-17	AstraZeneca	I_Av	1	28.5018	14.4473	31260.6	26745.1	88.4955	83.6401	69.1819	15.7437	1335.67	756.117	79.8187	50
RG37108	83	Primary	Female	2021-07-27	2021-03-06	2	2021-02-19	AstraZeneca	2021-04-26	AstraZeneca	I_Av	1	26.5872	13.7882	58194.3	132201	96.4779	97.8955	76.7174	15.6045	246.961	352.592	62.4375	50
RG38411	28	Secondary	Female	2021-08-04	2021-02-03	2	2021-03-10	AstraZeneca	2021-05-24	AstraZeneca	I_Av	1	25.904	13.1855	5339.22	3639.78	20.913	5.34836	15.303	23.7867	53.0746	57.1632	50	50
RG38567	50	Secondary	Male	2021-08-11	2021-02-09	2	2021-03-09	AstraZeneca	2021-05-20	AstraZeneca	I_Av	1	32.3623	14.0332	34616.4	15072.8	98.4478	96.4559	78.6918	9.62816	291.235	342.125	175.56	50
RG38338	64	Primary	Female	2021-08-11	2021-04-03	2	2021-03-14	AstraZeneca	2021-05-16	AstraZeneca	I_Av	1	34.8606	15.4079	57380.1	17310.4	99.4636	98.9544	91.9773	27.8958	508.723	608.164	121.895	50
RG38296	84	Secondary	Male	2021-08-12	2021-04-01	2	2021-01-04	Pfizer-BioNTech	2021-02-22	Pfizer-BioNTech	I_Av	1	36.1966	15.4525	57266.6	6243.9	99.5598	99.0954	91.7419	31.2514	696.675	798.696	279.305	50
RG38941	77	Primary	Male	2021-08-18	2021-02-21	2	2021-01-28	AstraZeneca	2021-04-07	AstraZeneca	I_Av	1	29.3017	13.5893	23652.7	10828	63.4825	52.2958	23.5037	32.7262	90.8035	94.2526	50	50
RG38606	46	Primary	Female	2021-08-19	2021-02-08	1	2021-05-14	Pfizer-BioNTech	NA	Pfizer-BioNTech	I_Av	1	35.5691	15.2179	85995.6	8642.07	99.9654	99.9656	99.6806	63.9487	1208.48	1154.9	411.856	50.7231
RG38996	48	Primary	Female	2021-08-19	2021-04-10	1	2021-06-13	AstraZeneca	NA	AstraZeneca	I_Av	1	34.0011	15.5594	178250	96591.4	99.9783	99.9358	99.7891	59.0865	2045.83	2719.37	374.414	58.2311
RG39326	31	Primary	Female	2021-08-24	2021-04-01	2	2021-05-25	Pfizer-BioNTech	2021-08-03	Pfizer-BioNTech	I_Av	1	36.8309	15.2392	349040	5516.63	99.9876	99.992	99.9704	99.4909	25296.8	10277.7	6849.21	668.478
RG39426	39	Primary	Female	2021-08-24	2021-02-03	2	2021-03-10	AstraZeneca	2021-07-29	AstraZeneca	I_Av	1	33.7714	14.7112	88835.2	2500.26	99.9864	99.9895	99.9627	88.3101	1115.53	1267.08	840.6	187.331
RG39670	83	Secondary	Male	2021-08-30	2021-04-09	2	2021-01-18	AstraZeneca	2021-03-30	AstraZeneca	I_Av	1	34.9726	15.7869	64223.9	23455.3	96.0181	92.1262	77.7365	25.6287	527.282	523.731	128.505	50
RG39738	51	Secondary	Female	2021-08-30	2021-02-10	2	2020-12-15	Pfizer-BioNTech	2021-03-11	Pfizer-BioNTech	I_Av	1	35.6766	14.7477	96347.5	4701.49	99.8376	99.9568	95.6263	55.1476	1076.43	1116.85	196.031	50
RG39827	40	Secondary	Female	2021-08-30	2021-03-13	2	2021-05-25	Pfizer-BioNTech	2021-07-20	Pfizer-BioNTech	I_Av	1	36.464	15.8305	220388	71664.1	99.9777	99.9458	99.9424	81.7446	3994.77	2877.15	784.869	71.2139
RG39658	44	Primary	Female	2021-08-30	2021-03-19	2	2021-05-25	AstraZeneca	2021-07-20	AstraZeneca	I_Av	1	36.6583	15.5168	112032	9184.8	99.9795	99.9352	99.7222	83.8392	1073.34	1509.36	398.897	82.8187
RG39744	45	Secondary	Male	2021-08-30	2021-02-04	2	2021-05-05	Pfizer-BioNTech	2021-07-06	Pfizer-BioNTech	I_Av	1	35.0869	15.2483	155983	3562.43	99.9889	99.9893	99.7395	84.7243	2267.63	2047.03	610.901	70.0707
RG39915	65	Secondary	Female	2021-08-31	2021-02-20	1	2021-02-10	Pfizer-BioNTech	NA	NA	I_Av	1	33.0777	13.5665	20173.2	10761.2	87.1339	87.4196	51.1089	30.1166	211.305	301.077	84.3359	50
RG40028	35	Primary	Female	2021-08-31	2021-03-17	2	2021-06-05	Pfizer-BioNTech	2021-07-31	Pfizer-BioNTech	I_Av	1	37.0651	15.4018	211371	45729.5	99.9777	99.977	99.856	98.6798	2286.57	2965.49	1028.42	154.802
RG40162	75	Primary	Female	2021-09-07	2021-04-19	2	2021-02-03	AstraZeneca	2021-04-15	AstraZeneca	I_Av	1	36.5086	15.5427	51897.4	4022.74	95.6165	88.6103	70.3059	21.2596	325.617	150.004	87.4463	50
RG40301	58	Primary	Female	2021-09-08	2021-02-21	2	2021-06-18	AstraZeneca	2021-08-13	AstraZeneca	I_Av	1	36.3246	14.7157	149804	12795.1	99.9251	99.944	99.852	72.4494	5608.97	7383.6	529.031	125.921
RG40931	52	Primary	Male	2021-09-10	2021-03-05	2	2021-04-12	AstraZeneca	2021-06-23	AstraZeneca	I_Av	1	30.2025	12.7268	246880	46162.9	99.9876	99.9926	99.9243	91.5807	6784.95	7761.51	739.22	156.73
RG40920	88	Secondary	Male	2021-09-13	2021-02-19	2	2021-01-19	AstraZeneca	2021-03-29	AstraZeneca	I_Av	1	28.5429	12.3661	177379	168442	92.477	83.9251	78.3871	23.9563	203.895	119.539	52.8806	50
RG40744	64	Secondary	Male	2021-09-13	2021-02-23	2	2021-01-06	Pfizer-BioNTech	2021-04-28	Pfizer-BioNTech	I_Av	1	36.7063	15.719	61894	24380.9	99.9935	99.9964	99.6342	25.4664	2680.34	1987	720.193	50
RG41109	49	Secondary	Female	2021-09-22	2021-01-31	2	2021-05-02	Pfizer-BioNTech	2021-07-10	Pfizer-BioNTech	I_Av	1	29.0458	12.2455	123655	1464.58	99.9888	99.9941	99.9811	67.0672	2962.36	2661.52	735.112	77.6933
RG37105	31	Secondary	Female	2021-07-27	2021-07-12	0	NA	NA	NA	NA	I_D	1	33.5665	18.6386	100146	150063	89.6434	61.7907	99.7722	28.0542	824.476	395.523	1518.74	50
RG37179	23	Secondary	Female	2021-07-27	2021-06-22	0	NA	Moderna	NA	Moderna	I_D	1	26.0127	15.2422	15352.3	47941.2	69.9916	68.7605	98.073	33.2669	182.53	221.496	952.396	50
RG38555	23	Secondary	Male	2021-08-11	2021-06-29	0	NA	NA	NA	NA	I_D	1	35.8469	15.2067	148210	211868	97.3274	95.1534	99.2106	37.7615	1071.95	828.102	1085.08	50
RG38550	29	Secondary	Female	2021-08-12	2021-07-08	0	NA	NA	NA	NA	I_D	1	36.0537	15.4337	54919	553248	68.1751	25.4598	98.6117	27.3716	200.663	92.2686	1807.11	50
RG38262	80	Secondary	Female	2021-08-12	2021-07-28	0	NA	NA	NA	NA	I_D	1	35.3657	16.0038	94480.1	784575	99.4336	91.7689	97.9013	68.8549	3288.39	877.365	20693.1	465.15
RG39234	37	Secondary	Female	2021-08-23	2021-08-03	0	NA	Pfizer-BioNTech	NA	NA	I_D	1	18.3703	10.9868	6552.64	17187.7	66.0396	18.8582	95.1247	43.271	150.99	90.7124	2013.5	50
RG39362	30	Primary	Female	2021-08-24	2021-07-14	0	NA	NA	NA	NA	I_D	1	35.8171	15.5665	91855.5	104124	94.669	88.2367	99.6008	40.2939	395.586	175.004	4366.74	50
RG39257	42	Primary	Female	2021-08-24	2021-07-27	0	NA	NA	NA	NA	I_D	1	36.4023	15.2164	147295	137167	98.7254	99.4462	99.3892	97.3148	1804.39	8036.4	30217.5	5574.39
RG39433	31	Secondary	Male	2021-08-25	2021-08-05	0	NA	Pfizer-BioNTech	NA	NA	I_D	1	26.3646	12.2805	8709.41	15833.4	37.3972	17.7663	92.0251	32.3123	50.4563	54.8881	1047.68	50
RG39619	31	Primary	Male	2021-08-30	2021-07-02	0	NA	NA	NA	NA	I_D	1	28.8903	12.9929	7681.97	9203.8	31.2598	10.4398	20.3165	32.68	53.1515	50	96.3153	50
RG40012	30	Secondary	Female	2021-08-30	2021-06-10	0	NA	NA	NA	NA	I_D	1	26.5794	11.414	7229.32	20912.8	34.2017	17.1949	99.6722	15.268	59.2571	50	2922.73	50
RG40447	44	Primary	Female	2021-09-07	2021-08-16	0	NA	NA	NA	NA	I_D	1	26.9691	12.5465	6892.79	29181.7	53.2885	14.6829	92.6042	26.8124	82.4911	50	946.399	50
RG40815	37	Secondary	Male	2021-09-11	2021-08-28	0	NA	NA	NA	NA	I_D	1	14.674	9.06679	8269.06	430267	66.2775	39.4554	92.1614	14.2296	118.408	111.463	805.551	50
RG41090	43	Primary	Female	2021-09-13	2021-07-09	0	NA	NA	NA	NA	I_D	1	26.3022	11.4704	15998.9	22957.6	64.8474	36.6317	90.3965	36.8611	233.151	122.169	321.567	50
RG41173	38	Primary	Female	2021-09-22	2021-08-16	0	NA	NA	NA	NA	I_D	1	29.5164	12.1589	797107	26294.4	98.3791	99.8992	99.9282	99.888	34049.8	32464.4	14649.2	1907.91
RG35391	50	Secondary	Male	2021-06-23	2021-06-04	1	2021-05-10	Pfizer-BioNTech	NA	Pfizer-BioNTech	I_Dv	1	49.7496	15.9756	382050	17235.6	99.9924	99.9814	99.9672	40.418	3316.4	1448.44	1316.24	50
RG36018	62	Primary	Female	2021-06-29	2021-06-10	1	2021-03-26	AstraZeneca	NA	AstraZeneca	I_Dv	1	36.1582	19.1223	915924	312898	99.9508	99.9352	99.864	99.8633	21224.8	16925.5	3542.05	555.072
RG36562	64	Secondary	Male	2021-07-06	2021-06-14	1	2021-04-30	AstraZeneca	NA	AstraZeneca	I_Dv	1	31.9536	18.4183	59780.4	611833	97.1957	86.1112	99.812	37.147	601.341	308.282	3613.88	50
RG36210	46	Secondary	Female	2021-07-07	2021-06-15	2	2021-02-24	AstraZeneca	2021-05-12	AstraZeneca	I_Dv	1	31.0992	18.1634	244058	28761.3	99.9669	99.8892	99.8525	98.9941	2861.71	2022.84	991.306	513.481
RG36461	50	Primary	Male	2021-07-07	2021-06-20	2	2021-03-04	AstraZeneca	2021-05-19	AstraZeneca	I_Dv	1	31.173	18.3599	251630	13128.7	99.9805	99.988	99.9921	91.8216	2033.04	2534.84	1180.34	182.582
RG36504	32	Secondary	Male	2021-07-07	2021-06-19	1	2021-06-08	Pfizer-BioNTech	NA	Pfizer-BioNTech	I_Dv	1	34.3935	18.5996	209538	2011.57	99.9864	99.4731	99.7956	58.6935	1037.21	390.067	1316.29	146.89
RG36163	49	Primary	Female	2021-07-07	2021-06-05	1	2021-05-18	AstraZeneca	NA	AstraZeneca	I_Dv	1	31.8956	19.0523	102291	52295	99.9513	99.9267	92.7654	27.4154	1045.26	974.355	296.076	50
RG36509	27	Secondary	Male	2021-07-08	2021-06-05	2	2021-01-22	Pfizer-BioNTech	2021-02-20	Pfizer-BioNTech	I_Dv	1	32.1741	18.7128	204783	21430.8	99.9877	99.982	99.9248	89.6842	3774.02	1881.69	535.152	126.52
RG36964	59	Primary	Female	2021-07-13	2021-06-28	2	2021-01-17	Pfizer-BioNTech	2021-03-21	Pfizer-BioNTech	I_Dv	1	32.173	19.0097	522069	9590.17	99.9727	99.985	99.9889	98.2622	9014.03	4841.55	2471.52	316.296
RG36834	75	Primary	Female	2021-07-13	2021-06-29	2	2021-02-24	AstraZeneca	2021-05-20	AstraZeneca	I_Dv	1	33.1835	18.6075	754851	109407	99.9591	99.9581	99.9167	36.9027	10691.8	11124	5709.42	50
RG37536	36	Primary	Female	2021-07-26	2021-06-08	1	2021-05-27	Pfizer-BioNTech	NA	NA	I_Dv	1	31.3428	20.0581	94458.4	38775	99.6026	98.9117	97.5306	37.9184	477.44	305.918	471.793	50
RG37338	83	Primary	Female	2021-07-27	2021-06-27	2	2021-01-26	AstraZeneca	2021-03-30	AstraZeneca	I_Dv	1	32.4842	18.8783	977498	1.40143e+06	99.9455	99.9132	99.8324	99.62	33815.2	33514.5	22533.5	3423
RG38331	72	Primary	Male	2021-08-11	2021-06-27	2	2021-02-05	AstraZeneca	2021-04-23	AstraZeneca	I_Dv	1	35.0766	15.4778	799436	82115.8	99.9941	99.9972	99.9853	99.9815	14277.2	10217.6	4942.44	529.311
RG38224	90	Secondary	Female	2021-08-12	2021-07-25	2	2021-01-26	AstraZeneca	2021-03-25	AstraZeneca	I_Dv	1	36.9954	15.5883	892329	299858	99.993	99.9934	99.9955	99.9358	30137.3	27220.6	10464	1164.57
RG38608	28	Primary	Female	2021-08-18	2021-07-01	2	2021-03-13	AstraZeneca	2021-05-24	AstraZeneca	I_Dv	1	37.3783	15.4185	496104	61722.5	99.9912	99.9872	99.9813	99.8673	17290.1	8534.1	50	510.888
RG38955	29	Primary	Female	2021-08-19	2021-07-02	2	2021-01-23	Pfizer-BioNTech	2021-03-20	Pfizer-BioNTech	I_Dv	1	36.9737	15.3664	725856	9050.53	99.9666	99.9796	99.9509	99.8769	11179.9	7588.35	3834.33	440.163
RG38803	28	Primary	Female	2021-08-19	2021-06-04	1	2021-07-03	Pfizer-BioNTech	NA	Pfizer-BioNTech	I_Dv	1	35.8537	15.6187	211039	21494.2	99.9842	99.6916	99.9739	46.0912	1166.51	709.745	971.42	50
RG39096	90	Secondary	Female	2021-08-19	2021-06-22	2	2021-01-26	AstraZeneca	2021-04-01	AstraZeneca	I_Dv	1	31.9303	13.5488	11460.5	2366.76	85.9023	70.4998	40.4831	0	89.3624	52.3171	50	50
RG39457	60	Primary	Male	2021-08-23	2021-07-08	2	2021-03-03	AstraZeneca	2021-05-19	AstraZeneca	I_Dv	1	37.4229	14.9032	782121	31062.7	99.9883	99.9882	99.9709	99.92	11522.7	5629.28	2936.68	358.965
RG39246	38	Secondary	Female	2021-08-24	2021-06-01	1	2021-03-16	AstraZeneca	NA	NA	I_Dv	1	10.1771	6.79275	3357.93	13333.2	87.2183	59.2435	56.4484	31.1964	50	50	57.6929	50
RG39552	33	Secondary	Female	2021-08-24	2021-07-20	2	2021-03-01	AstraZeneca	2021-05-17	AstraZeneca	I_Dv	1	35.2491	15.041	111539	8788.14	99.9883	99.9865	99.702	61.011	1144.88	705.148	361.308	100.772
RG39398	60	Primary	Female	2021-08-24	2021-07-12	2	2021-01-14	Pfizer-BioNTech	2021-03-01	Pfizer-BioNTech	I_Dv	1	36.2754	15.4809	255981	5299.71	99.9786	99.9805	99.9603	85.5814	1121.3	864.144	267.902	198.742
RG39800	49	Primary	Male	2021-08-30	2021-06-26	2	2021-03-03	AstraZeneca	2021-05-21	AstraZeneca	I_Dv	1	36.2137	15.491	376028	89431.2	99.7005	98.75	99.9912	50.3672	13292.6	801.899	919.346	55.8738
RG40071	51	Primary	Female	2021-08-30	2021-07-13	2	2021-01-19	Pfizer-BioNTech	2021-03-20	Pfizer-BioNTech	I_Dv	1	36.8469	14.359	378648	14271.4	99.9864	99.988	99.9952	99.9719	6025.62	5060.55	2006.02	624.462
RG40033	56	Primary	Female	2021-08-30	2021-07-05	2	2021-03-29	AstraZeneca	2021-06-04	AstraZeneca	I_Dv	1	37.4571	15.6456	604583	8352.76	99.9936	99.9986	99.9928	88.6557	7190.77	5001.46	2900.31	242.59
RG40147	35	Secondary	Male	2021-09-06	2021-08-09	2	2021-03-06	AstraZeneca	2021-05-18	AstraZeneca	I_Dv	1	37.3337	14.9179	302380	14921.4	99.8909	99.9386	99.9122	96.3	4011.75	2467.61	859.691	175.478
RG40581	27	Primary	Female	2021-09-06	2021-07-15	2	2021-02-18	AstraZeneca	2021-04-21	AstraZeneca	I_Dv	1	37.9429	15.3876	670189	28657.4	99.9853	99.9968	99.992	99.4065	7441.61	3201.41	2840.82	319.595
RG40529	35	Primary	Female	2021-09-06	2021-07-09	2	2021-05-27	Pfizer-BioNTech	2021-08-10	Pfizer-BioNTech	I_Dv	1	37.4594	16.1087	375229	8946.16	99.9906	99.998	99.9944	65.567	6145.52	4479.89	1073.97	50
RG40497	48	Primary	Male	2021-09-06	2021-07-02	2	2021-02-28	Pfizer-BioNTech	2021-05-10	Pfizer-BioNTech	I_Dv	1	35.6366	15.151	280400	32666.6	99.9894	99.9965	99.9536	82.31	9180.92	4097.96	2640.72	91.6949
RG40227	31	Secondary	Male	2021-09-07	2021-07-12	2	2021-05-30	Pfizer-BioNTech	2021-08-09	Pfizer-BioNTech	I_Dv	1	37.824	15.3613	472821	64204.8	99.99	99.9975	99.9955	96.1264	5991.63	3710.13	1206.8	273.687
RG40562	60	Primary	Female	2021-09-07	2021-07-02	2	2021-01-20	Pfizer-BioNTech	2021-03-22	Pfizer-BioNTech	I_Dv	1	41.9623	15.3831	276359	7878.44	99.9747	89.4976	99.9418	72.0035	1254.95	884.862	738.807	139.363
RG40345	42	Primary	Female	2021-09-07	2021-07-04	2	2021-06-13	AstraZeneca	2021-08-21	AstraZeneca	I_Dv	1	36.6697	15.3121	405976	75474.1	99.9377	97.8549	97.7911	15.5923	342.696	230.854	365.69	50
RG40143	53	Primary	Female	2021-09-07	2021-07-06	2	2021-03-30	AstraZeneca	2021-06-16	AstraZeneca	I_Dv	1	35.8057	14.6068	160245	4681.92	99.963	99.9506	99.8482	33.5471	738.288	754.17	385.338	50
RG40179	26	Primary	Male	2021-09-07	2021-07-06	2	2021-05-09	Pfizer-BioNTech	2021-08-01	Pfizer-BioNTech	I_Dv	1	37.6411	15.2635	228123	2592.8	99.9669	99.9865	99.981	73.8952	3659.53	1259.53	816.729	80.1729
RG40459	80	Primary	Female	2021-09-07	2021-07-23	2	2021-01-31	AstraZeneca	2021-04-09	AstraZeneca	I_Dv	1	36.5497	14.7654	879547	82470.2	99.9377	99.9371	99.8985	96.5895	8926.98	7790.02	2668.96	152.504
RG40250	75	Secondary	Female	2021-09-08	2021-08-19	2	2021-02-05	Pfizer-BioNTech	2021-04-26	Pfizer-BioNTech	I_Dv	1	36.4857	15.1343	1.02539e+06	1.53023e+06	99.9727	99.9611	99.949	97.9432	29348.4	32084.2	18877.4	367.221
RG40110	34	Secondary	Female	2021-09-08	2021-06-13	2	2020-12-22	Pfizer-BioNTech	2021-01-23	Pfizer-BioNTech	I_Dv	1	37.6469	15.5989	585902	1205.13	99.9859	99.9866	99.9765	99.988	10248.9	6171.65	3959.67	444.756
RG40758	41	Primary	Female	2021-09-10	2021-07-12	2	2020-12-22	Pfizer-BioNTech	2021-03-24	Pfizer-BioNTech	I_Dv	1	36.6914	15.4814	840705	8725.6	99.9649	99.9536	99.9733	99.9366	9103.87	7079.78	3679	1003.73
RG41091	62	Secondary	Male	2021-09-12	2021-08-28	2	2021-03-03	AstraZeneca	2021-05-18	AstraZeneca	I_Dv	1	28.5941	12.8191	923050	80586	99.9801	99.9948	99.9859	98.112	5829.06	3388.81	2222.54	384.686
RG40683	66	Secondary	Female	2021-09-13	2021-08-08	2	2021-01-24	Pfizer-BioNTech	2021-03-23	Pfizer-BioNTech	I_Dv	1	37.5909	16.6119	994344	66733.6	99.993	99.9985	99.9957	99.985	6743.93	5640.26	2320.66	1199.72
RG40954	28	Secondary	Female	2021-09-13	2021-08-25	2	2021-06-19	Pfizer-BioNTech	2021-08-15	Pfizer-BioNTech	I_Dv	1	29.8038	12.8227	656650	5529.36	99.9883	99.9979	99.9741	99.5339	10402	5337.53	4642.8	237.664
RG40742	73	Secondary	Male	2021-09-13	2021-08-24	2	2021-02-17	AstraZeneca	2021-04-21	AstraZeneca	I_Dv	1	37.9806	16.1513	1.11048e+06	1.55867e+06	99.9924	99.9988	99.9925	99.977	33008.6	28340.2	22088	8064.73
RG40976	51	Primary	Female	2021-09-13	2021-08-18	2	2021-02-13	AstraZeneca	2021-05-08	AstraZeneca	I_Dv	1	28.3282	12.3694	519629	4809.59	99.9747	99.9895	99.9847	94.311	4295.57	2931.81	2332.14	167.649
RG40839	90	Secondary	Female	2021-09-13	2021-08-30	2	2021-01-24	AstraZeneca	2021-03-27	AstraZeneca	I_Dv	1	15.9672	2.51791	2498.25	941.133	51.2865	19.4539	0	5.27099	NA	NA	NA	NA
RG40704	64	Primary	Male	2021-09-13	2021-07-04	2	2021-01-20	Pfizer-BioNTech	2021-03-27	Pfizer-BioNTech	I_Dv	1	28.0903	12.4746	832386	9407.44	99.99	99.9929	99.976	99.8753	3767.64	3183.62	2118.43	333.388
RG40887	49	Primary	Male	2021-09-13	2021-08-21	2	2021-02-19	AstraZeneca	2021-05-14	AstraZeneca	I_Dv	1	29.4338	13.1133	964083	1.31123e+06	99.9894	99.9991	99.9968	99.989	9047.16	4474.92	3607.32	976.018
RG41166	22	Primary	Female	2021-09-22	2021-08-31	2	2021-03-21	AstraZeneca	2021-06-06	AstraZeneca	I_Dv	1	29.5119	12.309	211899	16483.3	99.9883	99.982	99.9929	57.2208	2166.65	1186.68	895.829	50
RG41121	66	Secondary	Female	2021-09-22	2021-07-25	2	2021-02-03	Pfizer-BioNTech	2021-05-04	Pfizer-BioNTech	I_Dv	1	29.3907	12.2091	574312	6607.95	99.718	99.9716	99.9493	99.9674	5935.04	3677.45	2159.12	392.998
RG31193	48	Primary	Female	2021-04-15	NA	1	2021-03-04	AstraZeneca	NA	AstraZeneca	V	1	8.62204	14.184	7662.44	469.341	86.7796	58.5967	0	15.1769	NA	NA	NA	NA
RG31135	41	Primary	Female	2021-04-15	NA	1	2021-02-25	AstraZeneca	NA	AstraZeneca	V	1	6.69762	10.6408	15578.5	690.506	93.5731	40.2935	5.45053	17.6606	NA	NA	NA	NA
RG31147	28	Primary	Female	2021-04-15	NA	1	2021-01-19	Pfizer-BioNTech	NA	Pfizer-BioNTech	V	1	14.1327	22.8912	764683	190.778	97.8393	99.0078	99.849	98.2779	4785.21	3742.94	2078.52	995.976
RG31182	49	Primary	Female	2021-04-22	NA	1	2021-02-19	AstraZeneca	NA	AstraZeneca	V	1	8.57267	14.7536	12537.4	4319.11	73.3073	35.5126	0	17.5274	NA	NA	NA	NA
RG31184	46	Secondary	Female	2021-04-16	NA	1	2021-02-17	AstraZeneca	NA	AstraZeneca	V	1	9.34145	16.8628	13896.3	1865.56	90.2771	36.5979	16.3524	22.3131	NA	NA	NA	NA
RG31139	36	Secondary	Female	2021-04-16	NA	1	2021-02-23	AstraZeneca	NA	AstraZeneca	V	1	6.31016	11.3844	4766.72	1674.98	31.7279	22.4456	0	17.2728	NA	NA	NA	NA
RG31140	34	Secondary	Female	2021-04-16	NA	1	2021-03-11	AstraZeneca	NA	AstraZeneca	V	1	9.66148	15.3129	10186.9	625.377	82.8599	18.6074	9.97101	26.3557	NA	NA	NA	NA
RG35368	38	Secondary	Female	2021-06-21	NA	1	2021-05-20	Pfizer-BioNTech	NA	Pfizer-BioNTech	V	1	42.5107	13.5783	48428.8	1661.18	56.6738	0.703964	0.0982777	21.0357	123.597	50	50	50
RG35312	40	Secondary	Female	2021-06-21	NA	1	2021-05-29	Pfizer-BioNTech	NA	Pfizer-BioNTech	V	1	24.3514	11.9109	15420.3	907.091	88.0897	26.8445	0	9.75157	NA	NA	NA	NA
RG35683	27	Secondary	Male	2021-06-29	NA	1	2021-02-02	Pfizer-BioNTech	NA	NA	V	1	11.4058	6.23155	3234.16	2913.28	12.492	0	0	0	NA	NA	NA	NA
RG35674	47	Secondary	Male	2021-06-29	NA	1	2021-05-05	Pfizer-BioNTech	NA	Pfizer-BioNTech	V	1	28.4595	16.0202	10531.7	2070.38	28.2975	14.6934	29.8109	11.2374	NA	NA	NA	NA
RG35618	49	Secondary	Male	2021-06-29	NA	1	2021-04-01	AstraZeneca	NA	AstraZeneca	V	1	27.9381	13.5085	24467.6	1522.96	85.9612	59.5452	5.98429	11.1402	109.849	95.1505	50	50
RG30816	37	Primary	Female	2021-04-12	NA	2	2021-01-16	Pfizer-BioNTech	2021-03-27	Pfizer-BioNTech	V	1	35.8512	28.4728	880577	1288.21	99.2608	99.7883	99.2832	99.609	5376.93	5681.25	2147.5	2311.58
RG30823	37	Primary	Female	2021-04-13	NA	2	2020-12-10	Pfizer-BioNTech	2021-02-19	Pfizer-BioNTech	V	1	35.3217	27.9481	130098	624.191	99.5797	99.4297	98.1973	29.8366	729.137	693.965	287.008	50
RG30844	46	Primary	Female	2021-04-13	NA	2	2021-01-24	Pfizer-BioNTech	2021-03-24	Pfizer-BioNTech	V	1	34.153	27.6041	81895.8	671.58	97.5332	85.7021	61.9139	25.2607	386.148	170.37	60.8927	50
RG30890	26	Primary	Female	2021-04-13	NA	2	2021-01-05	Pfizer-BioNTech	2021-03-09	Pfizer-BioNTech	V	1	14.0073	22.6558	242604	2080.66	99.5646	99.8745	99.6681	67.9924	1465.33	1231.6	978.668	280.69
RG30882	38	Primary	Female	2021-04-13	NA	2	2021-01-15	Pfizer-BioNTech	2021-03-19	Pfizer-BioNTech	V	1	14.3783	23.7626	632017	671.58	99.5597	99.7284	99.8629	97.9299	3102.85	3125.69	1101.93	1058.14
RG34470	49	Primary	Male	2021-06-08	NA	2	2021-01-24	AstraZeneca	2021-04-02	AstraZeneca	V	1	37.1149	16.965	36390.7	2416.82	94.6089	83.8074	8.23402	6.64336	521.039	278.272	50	50
RG35684	33	Secondary	Female	2021-06-29	NA	2	2021-03-25	AstraZeneca	2021-06-11	AstraZeneca	V	1	28.3079	15.6367	70367.3	2814.89	97.7409	99.7016	96.3981	64.4315	534.347	632.848	238.309	167.121
RG35656	36	Secondary	Female	2021-06-29	NA	2	2021-01-29	AstraZeneca	2021-04-09	AstraZeneca	V	1	29.3124	14.5383	51227	3888.59	99.1972	98.9589	93.4793	46.1391	427.098	467.355	214.079	50
RG35629	48	Secondary	Female	2021-06-29	NA	2	2021-03-03	AstraZeneca	2021-05-20	AstraZeneca	V	1	28.5287	15.5924	27061.4	975.007	86.8876	50.9389	21.4173	25.864	216.426	129.158	50	50
RG35630	47	Secondary	Female	2021-06-29	NA	2	2021-02-25	AstraZeneca	2021-05-12	AstraZeneca	V	1	25.2384	12.9096	10319.4	828.436	46.3864	10.8299	0	19.9689	55.4125	69.086	50	50
RG34423	41	Secondary	Male	2021-06-09	NA	2	2021-03-16	AstraZeneca	2021-05-25	AstraZeneca	V	1	15.1688	6.60929	4607.71	632.492	10.0948	5.39743	0	9.78542	NA	NA	NA	NA
RG35669	43	Secondary	Male	2021-06-29	NA	2	2021-02-09	AstraZeneca	2021-05-04	AstraZeneca	V	1	25.268	12.2405	11858.3	1094.09	60.8056	30.2341	0	12.899	74.6784	58.9862	50	50
RG35607	37	Secondary	Male	2021-06-29	NA	2	2021-03-26	AstraZeneca	2021-05-27	AstraZeneca	V	1	26.6691	13.0553	15816.8	1054.44	75.4623	35.1184	7.35468	24.5072	142.76	100.214	50	50
RG09540	24	Primary	Female	2020-05-14	NA	0	NA	Pfizer-BioNTech	NA	Pfizer-BioNTech	N	0	-0.139089	-0.439682	558.478	2822.56	31.9416	17.3044	4.78459	15.6254	NA	NA	NA	NA
RG09538	65	Primary	Male	2020-05-14	NA	0	NA	Pfizer-BioNTech	NA	Pfizer-BioNTech	N	0	1.3729	-0.0171464	276.11	2664.24	15.0552	17.0018	25.9226	12.1784	NA	NA	NA	NA
RG09490	61	Secondary	Female	2020-05-11	NA	0	NA	AstraZeneca	NA	AstraZeneca	N	0	-0.0863309	0.384568	790.738	11551.6	24.8475	4.83562	19.9665	22.6251	NA	NA	NA	NA
RG09493	30	Secondary	Female	2020-05-14	NA	0	NA	Moderna	NA	Moderna	N	0	0.802158	1.70484	1612.57	1804.57	0	18.6766	1.61507	0	NA	NA	NA	NA
RG09542	73	Primary	Male	2020-05-14	NA	0	NA	Pfizer-BioNTech	NA	Pfizer-BioNTech	N	0	0.458034	-0.0195958	1274.79	5328.86	0	10.7522	0	7.3327	NA	NA	NA	NA
RG16358	22	Secondary	Female	2020-08-03	NA	0	NA	AstraZeneca	NA	AstraZeneca	N	0	0.923271	0.239843	965.271	9500.6	32.8382	40.4188	41.4927	38.9767	NA	NA	NA	NA
RG16339	48	Primary	Male	2020-07-31	NA	0	NA	AstraZeneca	NA	AstraZeneca	N	0	1.24634	-0.196769	754.486	10064.6	44.401	25.3066	25.6092	31.8929	NA	NA	NA	NA
RG16372	35	Secondary	Female	2020-08-04	NA	0	NA	Moderna	NA	Moderna	N	0	1.01716	1.08027	1067.66	16510	51.5194	28.9258	28.0106	30.7636	NA	NA	NA	NA
RG16478	53	Secondary	Female	2020-08-04	NA	0	NA	AstraZeneca	NA	AstraZeneca	N	0	-0.0636325	-0.50822	497.892	15327.9	26.7501	34.2284	37.6177	30.3255	NA	NA	NA	NA
RG29929	26	Secondary	Female	2021-03-30	NA	0	NA	Pfizer-BioNTech	NA	Pfizer-BioNTech	N	0	-0.0869268	-0.162052	1029.03	2036.19	16.3287	4.61654	0	13.1935	NA	NA	NA	NA
RG29916	32	Secondary	Female	2021-03-29	NA	0	NA	Moderna	NA	Moderna	N	0	0.0773443	0.0941307	982.721	4515.59	0	0	0	0	NA	NA	NA	NA
RG29999	32	Secondary	Female	2021-03-30	NA	0	NA	Moderna	NA	NA	N	0	-0.103521	0.113336	606.688	931.299	43.4454	22.9688	14.3517	21.9336	NA	NA	NA	NA
RG29970	48	Primary	Male	2021-03-29	NA	0	NA	Pfizer-BioNTech	NA	Pfizer-BioNTech	N	0	0.683778	0.695829	719.28	4578.49	19.1956	23.1043	11.8223	17.4549	NA	NA	NA	NA
RG29915	49	Primary	Female	2021-03-29	NA	0	NA	Pfizer-BioNTech	NA	Pfizer-BioNTech	N	0	0.943874	1.9354	674.094	7907.29	0	1.24097	0	0	NA	NA	NA	NA
RG31195	47	Secondary	Male	2021-04-22	NA	0	NA	Pfizer-BioNTech	NA	Pfizer-BioNTech	N	0	-0.0834492	-0.143854	483.965	7054.92	0	0	0	0	NA	NA	NA	NA
RG31130	45	Primary	Female	2021-04-15	NA	0	NA	AstraZeneca	NA	AstraZeneca	N	0	-0.0187557	0.242177	541.269	2139.47	23.2699	8.14056	0	22.613	NA	NA	NA	NA
RG31161	47	Primary	Male	2021-04-15	NA	0	NA	Pfizer-BioNTech	NA	Pfizer-BioNTech	N	0	-0.286368	0.409524	363.628	4270.55	0	0	0	0	NA	NA	NA	NA
RG31111	25	Primary	Male	2021-04-21	NA	0	NA	Moderna	NA	Moderna	N	0	-0.068161	-0.0251701	1103.53	4166.08	0	0	0	0	NA	NA	NA	NA
RG31196	29	Secondary	Female	2021-04-22	NA	0	NA	Pfizer-BioNTech	NA	NA	N	0	-0.060153	-0.230456	647.047	1693.45	22.1857	22.9025	3.79652	12.6932	NA	NA	NA	NA
RG35418	43	Primary	Female	2021-06-21	NA	0	NA	AstraZeneca	NA	NA	N	0	0.0338164	0.0769597	409.091	1171.46	0	2.53816	0	0	NA	NA	NA	NA
RG34977	28	Primary	Female	2021-06-15	NA	0	NA	Pfizer-BioNTech	NA	Pfizer-BioNTech	N	0	0.422259	1.1972	1135.56	4575.54	2.32821	0.157104	0	0	NA	NA	NA	NA
RG34344	32	Primary	Female	2021-06-08	NA	0	NA	Moderna	NA	NA	N	0	-0.0098673	0.493895	1199.01	2736.43	19.2963	6.95291	0.61616	12.9611	NA	NA	NA	NA
RG35142	33	Secondary	Female	2021-06-22	NA	0	NA	Pfizer-BioNTech	NA	NA	N	0	-0.527462	1.60462	1636.18	1164.22	61.0008	22.0565	0	0.616337	NA	NA	NA	NA
RG35256	36	Secondary	Male	2021-06-22	NA	0	NA	Pfizer-BioNTech	NA	Pfizer-BioNTech	N	0	0.0684818	2.74796	800.068	8529.85	4.58692	12.5654	13.1609	2.99732	NA	NA	NA	NA
RG34395	35	Primary	Female	2021-06-08	NA	0	NA	Pfizer-BioNTech	NA	Pfizer-BioNTech	N	0	0.861177	1.21426	961.997	6511	18.0141	8.17371	24.8311	22.6354	NA	NA	NA	NA
RG35178	69	Primary	Female	2021-06-21	NA	0	NA	AstraZeneca	NA	NA	N	0	-0.135465	-0.287262	398.441	6796.72	13.0675	22.4672	1.37598	3.71727	NA	NA	NA	NA
RG35422	29	Secondary	Female	2021-06-21	NA	0	NA	Pfizer-BioNTech	NA	Pfizer-BioNTech	N	0	-0.206349	-0.448654	630.471	1519.57	13.2412	7.77446	4.14883	0.90556	NA	NA	NA	NA
RG35652	25	Primary	Female	2021-06-29	NA	0	NA	Moderna	NA	NA	N	0	0.038817	-0.382814	876.225	6499.37	26.8561	0	0	0	NA	NA	NA	NA
RG34958	38	Primary	Female	2021-06-14	NA	0	NA	Pfizer-BioNTech	NA	NA	N	0	1.37395	1.53204	413.012	643.212	30.7323	26.2493	22.6555	29.9113	NA	NA	NA	NA
RG34397	37	Primary	Female	2021-06-08	NA	1	2021-05-24	Pfizer-BioNTech	NA	Pfizer-BioNTech	V	1	16.9456	8.62623	14307.8	2117.21	67.121	39.588	57.8069	12.2187	114.211	56.7636	99.8833	50
RG34370	44	Primary	Female	2021-06-08	NA	1	2021-05-05	Pfizer-BioNTech	NA	Pfizer-BioNTech	V	1	20.8632	12.5309	50278.8	3214.92	55.9627	27.7589	10.6157	15.0591	61.7942	50	50	50
RG34393	41	Primary	Female	2021-06-08	NA	1	2021-03-05	Pfizer-BioNTech	NA	Pfizer-BioNTech	V	1	21.6519	12.3919	497031	1890.03	99.3407	99.4953	99.4629	96.3666	2373.16	2895.11	1016.68	538.164
RG34352	37	Primary	Female	2021-06-08	NA	1	2021-04-15	AstraZeneca	NA	AstraZeneca	V	1	14.8564	9.13115	5395.76	5868.03	0	9.70193	14.2494	26.869	NA	NA	NA	NA
RG34302	37	Primary	Female	2021-06-08	NA	1	2021-03-18	AstraZeneca	NA	AstraZeneca	V	1	7.20266	6.74823	1343.41	2194.07	28.5525	21.0151	0	17.0379	NA	NA	NA	NA
RG34317	49	Primary	Male	2021-06-08	NA	1	2021-04-29	Pfizer-BioNTech	NA	Pfizer-BioNTech	V	1	15.9141	8.86589	9329.71	5353.28	20.6126	0	0	0.419458	NA	NA	NA	NA
RG29933	50	Secondary	Female	2021-03-30	NA	1	2021-01-23	Pfizer-BioNTech	NA	Pfizer-BioNTech	V	1	30.6961	18.1141	8262.87	1709.78	0	0	11.4406	14.9321	NA	NA	NA	NA
RG35202	39	Secondary	Female	2021-06-21	NA	1	2021-05-25	Pfizer-BioNTech	NA	Pfizer-BioNTech	V	1	23.4563	12.393	16197.5	3067.39	26.1958	0	0	16.3032	NA	NA	NA	NA
RG35407	26	Secondary	Female	2021-06-21	NA	1	2021-05-09	Pfizer-BioNTech	NA	Pfizer-BioNTech	V	1	43.0828	17.3793	799439	8152.5	98.5109	97.4727	98.7135	83.3304	10277	5652.31	1591.77	433.534
RG35272	22	Secondary	Female	2021-06-22	NA	1	2021-02-06	AstraZeneca	NA	NA	V	1	22.0371	12.1151	13708.6	1610.69	85.3076	48.2772	31.0632	35.1937	124.584	88.5154	56.516	50
RG35257	34	Secondary	Female	2021-06-22	NA	1	2021-04-27	AstraZeneca	NA	NA	V	1	15.2459	11.024	3548.14	2370.67	49.2781	9.09759	0	8.12429	NA	NA	NA	NA
RG35425	48	Secondary	Female	2021-06-23	NA	1	2021-04-30	Pfizer-BioNTech	NA	NA	V	1	11.6294	10.2509	3794.59	3585.62	7.6005	0	0	0	NA	NA	NA	NA
RG34361	31	Secondary	Male	2021-06-08	NA	1	2021-03-06	AstraZeneca	NA	AstraZeneca	V	1	19.5294	10.3809	16518.2	2361.6	99.3315	99.4247	98.9767	98.8303	2371.23	3047.33	3270.24	3925.1
RG34335	37	Secondary	Male	2021-06-09	NA	1	2021-02-23	AstraZeneca	NA	NA	V	1	14.8297	9.31154	5674.22	3364.18	39.3249	0	0	14.9762	NA	NA	NA	NA
RG34391	43	Secondary	Male	2021-06-09	NA	1	2021-05-23	AstraZeneca	NA	NA	V	1	20.8734	12.2454	54414.2	21394.5	98.2891	96.9508	66.9663	20.648	356.286	612.992	113.226	50
RG35105	48	Primary	Female	2021-06-21	NA	2	2021-01-08	Pfizer-BioNTech	2021-03-19	Pfizer-BioNTech	V	1	15.3889	15.3469	51383.7	1971.28	99.1394	94.4366	85.2422	9.35172	834.506	490.842	294.979	50
RG35186	40	Primary	Female	2021-06-21	NA	2	2020-12-19	Pfizer-BioNTech	2021-02-24	Pfizer-BioNTech	V	1	25.2213	11.1304	63350	2097.98	97.1944	85.3527	67.6683	19.8531	232.451	152.84	75.5937	50
RG35197	30	Primary	Female	2021-06-21	NA	2	2021-01-15	Pfizer-BioNTech	2021-03-31	Pfizer-BioNTech	V	1	17.8897	10.4961	275380	5531.9	99.743	99.8616	98.2911	70.2538	955.896	1190.47	345.508	124.268
RG35146	43	Primary	Female	2021-06-21	NA	2	2021-02-05	AstraZeneca	2021-04-12	AstraZeneca	V	1	20.7406	10.195	15006.5	2382.76	90.0304	56.9316	4.27852	28.5743	293.138	122.697	50	50
RG35138	36	Primary	Female	2021-06-21	NA	2	2021-01-16	Pfizer-BioNTech	2021-03-20	Pfizer-BioNTech	V	1	17.6977	17.4778	38160.8	4279.42	96.0727	79.6979	42.7742	19.6246	315.952	168.416	76.0361	50
RG35180	50	Primary	Male	2021-06-21	NA	2	2021-02-24	AstraZeneca	2021-05-12	AstraZeneca	V	1	20.0895	10.9653	54136.1	468.471	94.3559	72.2063	45.159	34.026	189.738	108.444	55.8317	50
RG34985	46	Secondary	Female	2021-06-15	NA	2	2021-01-23	Pfizer-BioNTech	2021-03-22	Pfizer-BioNTech	V	1	29.1951	15.2697	64651.4	8430.06	99.1335	96.2533	83.411	23.311	311.95	324.638	191.287	50
RG34973	49	Secondary	Female	2021-06-15	NA	2	2021-02-13	AstraZeneca	2021-04-24	AstraZeneca	V	1	23.115	12.526	6396.57	2459.28	11.3816	0	0	6.37926	NA	NA	NA	NA
RG34952	31	Secondary	Female	2021-06-16	NA	2	2021-01-16	Pfizer-BioNTech	2021-03-20	Pfizer-BioNTech	V	1	27.8365	15.4493	35541.3	3416.86	79.7365	48.7112	18.0233	22.3653	442.057	126.216	63.5884	50
RG35252	34	Secondary	Female	2021-06-21	2021-08-07	2	2021-03-01	AstraZeneca	2021-05-16	AstraZeneca	V	1	25.8135	13.3749	48320	1456.99	95.2947	81.8448	54.4294	15.5251	382.408	200.557	87.8902	50
RG35242	49	Secondary	Female	2021-06-22	NA	2	2021-02-05	AstraZeneca	2021-04-17	AstraZeneca	V	1	24.3581	12.6473	25140.8	6828.65	77.5114	34.4749	22.264	0	153.503	96.3436	152.011	50
RG35254	50	Secondary	Female	2021-06-22	NA	2	2021-04-08	AstraZeneca	2021-06-07	AstraZeneca	V	1	22.7228	15.4424	14178.9	1095.79	34.3741	6.38476	0	23.4139	77.2712	50	50	50
RG35479	38	Secondary	Male	2021-06-21	NA	2	2021-02-23	AstraZeneca	2021-04-29	AstraZeneca	V	1	29.5769	13.3107	9377.99	29290.8	39.2899	14.66	0	13.7994	NA	NA	NA	NA
RG35409	33	Secondary	Male	2021-06-21	NA	2	2021-02-03	Pfizer-BioNTech	2021-04-21	Pfizer-BioNTech	V	1	26.7847	16.2051	192395	6967.93	99.9665	99.5521	99.6423	97.8386	4227.23	3015.63	1256.92	3889.01
RG35435	49	Secondary	Male	2021-06-22	2021-09-20	2	2021-03-02	AstraZeneca	2021-05-14	AstraZeneca	V	1	33.9979	12.9428	8717.09	6966.96	46.9783	28.4492	6.63856	12.365	87.3271	50	50	50
RG09552	47	Secondary	Male	2020-05-14	NA	0	NA	AstraZeneca	NA	AstraZeneca	N	0	0.79976	0.610533	1729.14	3477.52	0	4.97975	0	0	NA	NA	NA	NA
RG12229	89	Secondary	Female	2020-06-16	2020-04-22	0	NA	Pfizer-BioNTech	NA	Pfizer-BioNTech	I_W	1	40.972	25.2107	89718.4	75438.7	98.7833	94.0056	87.5895	42.3672	1503.32	418.878	244.38	50
RG05580	56	Secondary	Male	2020-04-19	2020-03-27	0	NA	AstraZeneca	NA	AstraZeneca	I_W	1	16.4112	55.2889	583022	389243	99.9835	99.946	99.9659	76.1063	13524.3	7102.77	1547.79	50
RG13187	59	Primary	Female	2020-06-19	2020-05-14	0	NA	Pfizer-BioNTech	NA	Pfizer-BioNTech	I_W	1	29.1663	20.0924	62638.1	869330	71.5531	57.251	0	14.9683	113.25	82.1382	50	50
RG15637	76	Secondary	Male	2020-07-30	2020-05-07	0	NA	Pfizer-BioNTech	NA	Pfizer-BioNTech	I_W	1	30.4145	16.9683	5260.38	13852.7	55.9558	43.6653	29.2923	39.8711	51.4772	171.84	50	50
RG13859	34	Primary	Female	2020-06-25	2020-05-17	0	NA	Pfizer-BioNTech	NA	Pfizer-BioNTech	I_W	1	10.1312	5.70846	13108.1	575712	73.9792	92.3053	21.6806	37.5654	180.215	525.567	50	50
RG04182	28	Secondary	Male	2020-04-17	2020-03-24	0	NA	NA	NA	NA	I_W	1	23.0676	32.0864	200595	470153	97.328	99.4901	99.3322	0	8936.72	9487.57	4109.11	50
RG16473	83	Secondary	Female	2020-08-04	2020-04-22	0	NA	NA	NA	NA	I_W	1	25.0421	14.2185	19826.9	50777.8	88.902	81.225	45.4094	61.82	447.52	291.42	61.3031	50
RG19280	38	Secondary	Female	2020-10-14	2020-09-23	0	NA	Pfizer-BioNTech	NA	Pfizer-BioNTech	I_W	1	35.6929	23.0726	20007.3	9874.56	97.9385	95.5702	92.9472	42.1134	1652.8	1517.26	1146.22	50
RG15896	67	Primary	Male	2020-07-27	2020-04-07	0	NA	AstraZeneca	NA	AstraZeneca	I_W	1	34.8502	19.8381	107300	125008	99.97	99.9531	99.9077	90.9338	468.31	951.179	273.608	67.2623
RG22533	53	Primary	Male	2020-11-24	2020-08-24	0	NA	AstraZeneca	NA	AstraZeneca	I_W	1	26.0507	11.84	56775.5	85803.5	94.8097	90.9241	53.1751	54.3101	896.812	340.194	57.0809	50
RG06201	62	Secondary	Female	2020-04-21	2020-04-05	0	NA	AstraZeneca	NA	AstraZeneca	I_W	1	32.6287	18.7137	37966	73564.5	95.8291	81.6299	45.2137	29.2724	513.837	200.185	50	50
RG05565	65	Secondary	Male	2020-04-20	2020-04-01	0	NA	NA	NA	NA	I_W	1	15.5968	56.2048	317152	189874	99.7415	99.454	99.7212	65.2696	3939.39	4357.68	2329.92	50
RG05453	52	Secondary	Male	2020-04-20	2020-03-28	0	NA	NA	NA	NA	I_W	1	24.9002	22.9283	798374	249582	99.9792	99.9633	99.9566	93.6142	13698.3	9934.74	18083.3	81.6302
RG11486	56	Primary	Female	2020-05-26	2020-03-31	0	NA	AstraZeneca	NA	AstraZeneca	I_W	1	26.0743	17.8801	29915	925037	96.0632	92.9645	91.02	75.3132	517.851	400.603	129.646	50
RG04937	60	Secondary	Female	2020-04-16	2020-03-29	0	NA	Pfizer-BioNTech	NA	Pfizer-BioNTech	I_W	1	32.2268	33.3371	606282	176900	99.9816	99.9069	99.7919	61.4036	4702.2	941.529	249.404	50
RG04135	57	Secondary	Female	2020-04-14	2020-03-31	0	NA	AstraZeneca	NA	AstraZeneca	I_W	1	18.3114	12.2077	11281	3990.96	88.8879	71.8289	81.1308	47.6626	1757.76	120.659	114.854	50
RG15973	58	Secondary	Male	2020-08-03	2020-05-01	0	NA	NA	NA	NA	I_W	1	20.5232	10.6544	5089.56	23765.7	54.3678	29.8841	0	18.8977	78.2937	50.0301	50	50
RG17066	54	Primary	Female	2020-08-27	2020-05-01	0	NA	Pfizer-BioNTech	NA	Pfizer-BioNTech	I_W	1	28.063	14.6742	175996	377850	98.0561	95.3846	83.9742	47.0044	433.845	385.543	106.382	50
RG04671	80	Secondary	Female	2020-04-17	2020-04-03	0	NA	AstraZeneca	NA	AstraZeneca	I_W	1	32.7286	35.559	559224	631243	99.9602	97.596	99.2147	60.0773	6807.17	3301.99	1077.28	50
RG04668	46	Secondary	Male	2020-04-17	2020-04-03	0	NA	AstraZeneca	NA	NA	I_W	1	28.505	33.112	88353.7	1.04704e+06	98.4408	95.7694	97.9253	64.9108	2203.37	1210.31	934.588	50
RG14786	37	Primary	Female	2020-07-15	2020-05-02	0	NA	AstraZeneca	NA	NA	I_W	1	37.4969	28.568	124905	362427	99.5362	91.8221	94.4513	53.8898	874.073	794.853	230.787	50
RG03517	63	Primary	Male	2020-04-09	2020-03-25	0	NA	AstraZeneca	NA	AstraZeneca	I_W	1	32.9106	30.2386	323497	996755	99.758	99.0922	99.795	70.2082	8574.22	4416.19	9045.4	50
RG22927	22	Primary	Female	2020-12-01	2020-08-29	0	NA	Pfizer-BioNTech	NA	Pfizer-BioNTech	I_W	1	16.3911	10.372	9714.37	10363.6	49.1009	36.137	4.0205	13.6598	NA	NA	NA	NA
RG21905	64	Primary	Male	2020-11-17	2020-09-22	0	NA	Pfizer-BioNTech	NA	Pfizer-BioNTech	I_W	1	33.5639	19.9275	273133	243182	99.959	99.2946	96.8561	62.1709	2654.3	2011.76	284.145	50
RG13808	36	Secondary	Female	2020-06-30	2020-05-28	0	NA	AstraZeneca	NA	AstraZeneca	I_W	1	22.8993	15.78	8727.22	5918.82	29.598	5.57891	2.49954	17.4366	120.679	82.2188	50	50
RG16195	54	Primary	Female	2020-07-31	2020-04-23	0	NA	Pfizer-BioNTech	NA	Pfizer-BioNTech	I_W	1	12.6258	18.2944	56105	102399	86.8802	81.6282	4.05702	16.6653	186.534	151.73	50	50
RG04973	57	Secondary	Male	2020-04-15	2020-03-29	0	NA	NA	NA	NA	I_W	1	26.7354	23.8241	741076	781193	99.9681	99.861	99.8921	81.1023	3373.88	2157	1318.96	50
RG05545	65	Secondary	Male	2020-04-19	2020-03-31	0	NA	Pfizer-BioNTech	NA	Pfizer-BioNTech	I_W	1	43.0522	53.2364	349332	965431	99.8003	99.9146	99.1992	77.496	11548.7	11205.2	592.603	50
RG22150	57	Secondary	Female	2020-11-25	2020-09-15	0	NA	Pfizer-BioNTech	NA	Pfizer-BioNTech	I_W	1	15.692	8.8098	25497.3	36478.8	73.2581	75.3227	0	13.7213	122.232	103.324	50	50
RG05630	58	Secondary	Male	2020-04-20	2020-04-01	0	NA	NA	NA	NA	I_W	1	13.8073	44.248	34196.2	591978	93.9808	72.8087	83.5069	47.3612	792.831	246.059	1901.22	50
RG15672	61	Primary	Male	2020-07-24	2020-04-30	0	NA	AstraZeneca	NA	AstraZeneca	I_W	1	35.2365	20.2207	168207	80957	99.731	99.4149	99.7026	84.7423	2305.71	2192.32	374.235	50
RG19174	50	Secondary	Male	2020-10-15	2020-09-25	0	NA	NA	NA	NA	I_W	1	26.735	11.9077	635037	879934	99.9449	99.6166	98.1562	93.6915	18554.9	17172.8	7709.11	183.774
RG22135	44	Primary	Male	2020-11-25	2020-09-21	0	NA	Pfizer-BioNTech	NA	Pfizer-BioNTech	I_W	1	18.0209	9.17698	14953.6	41202.8	91.7489	81.4286	21.119	22.9619	337.259	152.211	50	50
RG04651	61	Secondary	Female	2020-04-17	2020-03-25	0	NA	AstraZeneca	NA	AstraZeneca	I_W	1	32.8557	37.761	388825	452370	99.9841	98.9797	99.5927	70.5749	6524.19	3351.7	2625.8	50
RG16266	48	Primary	Female	2020-07-31	2020-04-28	0	NA	NA	NA	NA	I_W	1	31.4338	22.0375	37645.8	31109.4	98.8274	95.9214	73.5412	53.0472	373.21	340.758	77.6062	50
RG15145	21	Primary	Female	2020-07-17	2020-05-11	0	NA	Pfizer-BioNTech	NA	Pfizer-BioNTech	I_W	1	14.3191	8.40396	3719.67	7108	69.3194	49.2396	16.0196	38.864	84.8546	50	50	50
RG14097	51	Primary	Female	2020-07-07	2020-04-14	0	NA	Pfizer-BioNTech	NA	Pfizer-BioNTech	I_W	1	36.2323	19.3931	255146	129543	98.828	94.3583	95.5877	75.0496	845.679	345.464	226.863	50
